# Supplementary material for: TLR9 Inhibition Shortly After Mating Increases Fetal Resorption and Alters B- and T-Cell Costimulatory Phenotypes in an Abortion-Prone Mouse Model
Source: Int J Mol Sci. 2026 Jan 14;27(2):848. doi: 10.3390/ijms27020848 (PMC12840859; doi:10.3390/ijms27020848)
Supplement: Supplementary file 1 [file ijms-27-00848-s001.zip]

Archive with 3 entries (3 files):
- Supplementary Figure_1.tiff
- Supplementary Figure_2.tiff
- Supplementary materials.pdf
